# Supplementary material for: Variation in zoo diets, offerings of leafy browse, and body condition scores in Matschie’s tree kangaroos (Dendrolagus matschiei) and their associations with gut microbiome composition
Source: PeerJ. 2026 Feb 19;14:e20875. doi: 10.7717/peerj.20875 (PMC12925411; doi:10.7717/peerj.20875)
Supplement: Supplemental Information 5 [file peerj-14-20875-s005.zip]

Archive with 1 entries (1 files):
- Koester et al_Supplemental Material_TK_krona_ASV.html
